# Supplementary material for: Fabrication of Novel MOF/HOF Composite for Efficient Degradation of Methylene Blue via Photo-Fenton-like Process
Source: Molecules. 2025 Dec 8;30(24):4691. doi: 10.3390/molecules30244691 (PMC12735912; doi:10.3390/molecules30244691)
Supplement: Supplementary file 1 [file molecules-30-04691-s001.zip]

Archive with 1 entries (1 files):
- molecules-3982207-supplementary.pdf
